# Supplementary material for: Order vs. Disorder: Cholesterol and Omega-3 Phospholipids Determine Biomembrane Organization
Source: Int J Mol Sci. 2022 May 10;23(10):5322. doi: 10.3390/ijms23105322 (PMC9140907; doi:10.3390/ijms23105322)
Supplement: Supplementary file 1 [file ijms-23-05322-s001.zip]

Archive with 1 entries (1 files):
- ijms-1693708-supplementary.pdf
